# Supplementary material for: Transabdominal Robotic-Assisted Partial Nephrectomy and CT-Guided Percutaneous Cryoablation for the Treatment of De Novo Kidney Tumors After Liver Transplantation
Source: Life (Basel). 2025 Feb 7;15(2):254. doi: 10.3390/life15020254 (PMC11856640; doi:10.3390/life15020254)
Supplement: Supplementary file 1 [file life-15-00254-s001.zip]

Archive with 1 entries (1 files):
- life-3443561-supplementary.docx
